# Supplementary material for: Perspectives on the pH-Influenced Design of Chitosan–Genipin Nanogels for Cell-Targeted Delivery
Source: Pharmaceutics. 2025 Jul 3;17(7):876. doi: 10.3390/pharmaceutics17070876 (PMC12300693; doi:10.3390/pharmaceutics17070876)
Supplement: Supplementary file 1 [file pharmaceutics-17-00876-s001.zip]

Archive with 1 entries (1 files):
- pharmaceutics-3670050-Supplementary.pdf
